# Supplementary material for: Selenium Metabolizing Capabilities of 12 Bacterial Strains Isolated from Urban Environmental Samples
Source: Microorganisms. 2025 Jul 16;13(7):1675. doi: 10.3390/microorganisms13071675 (PMC12298126; doi:10.3390/microorganisms13071675)
Supplement: Supplementary file 1 [file microorganisms-13-01675-s001.zip]

Archive with 1 entries (1 files):
- microorganisms-3731825-supplementary.pdf
